# Supplementary material for: Australasian sky islands act as a diversity pump facilitating peripheral speciation and complex reversal from narrow endemic to widespread ecological supertramp
Source: Ecol Evol. 2013 Mar 7;3(4):1031–49. doi: 10.1002/ece3.517 (PMC3631412; doi:10.1002/ece3.517)
Supplement: Supplementary file 4 [file ece30003-1031-SD4.txt]

0.01
Rhantus_suturalis_CZE148
Rhantus_suturalis_PNGMADFinis1333
Rhantus_elisabethae_PNGENGKumul1385
Rhantus_suturalis_INDJAVADieng3414
Rhantus_suturalis_INDLOM4461
Rhantus_suturalis_INDSUMDanau3299
Rhantus_supranubicus_INDPAPHabbema70
Rhantus_suturalis_AUSWA3594
Rhantus_suturalis_PNGSHPAmbua3059
Rhantus_suturalis_AUSSAPenola1451
Rhantus_suturalis_INDJAVADieng4675
Rhantus_suturalis_PNGSHPAmbua1309
Rhantus_suturalis_AUSQLDBunda1898
Rhantus_suturalis_NEWZEA3609
Rhantus_suturalis_PNGSANMianmin4393
Rhantus_suturalis_AUSSAPenola2743
Rhantus_suturalis_PNGMADFinis1331
Rhantus_suturalis_INDFLORhantus_anaka4457
Rhantus_suturalis_PNGWHPHagen1389
Rhantus_suturalis_SULAWESIMalino427
Rhantus_elisabethae_PNG3039
Rhantus_suturalis_AUSSAMead2789
Rhantus_suturalis_INDJAVADieng4673
Rhantus_suturalis_AUSNSWBraidwood2454
Rhantus_suturalis_AUSNSWNowr2269
Rhantus_suturalis_INDTIMMutis4446
Rhantus_suturalis_NEWZEA3598
Rhantus_suturalis_AUSNSWDele2494
Rhantus_suturalis_NEWCAL3033
Rhantus_suturalis_AUSNSWTaraga2338
Rhantus_supranubicus_INDPAPHabbema71
Rhantus_riedeli_INDPAPAnggi3156
Rhantus_suturalis_AUSQLDAgnes2446
Rhantus_suturalis_AUSTAS3605
Rhantus_suturalis_AUSQLDGlad2540
Rhantus_suturalis_INDJAVADieng4676
Rhantus_suturalis_INDJAVADieng3415
Rhantus_suturalis_INDLOM4463
Rhantus_suturalis_AUSNSWDele1929
Rhantus_suturalis_INDTIMMutis4449
Rhantus_suturalis_AUSNSW3588
Rhantus_suturalis_AUSWA3603
Rhantus_suturalis_AUSSAPenola2741
Rhantus_suturalis_AUSSAGamb2594
Rhantus_dani_INDPAPWamena4467
Rhantus_suturalis_NEWZEA3610
Rhantus_suturalis_PNGWHPGiluwe1334
Rhantus_suturalis_AUSVIC3589
Rhantus_suturalis_INDFLORhantus_anaka4456
Rhantus_suturalis_PNGENGWabag1390
Rhantus_suturalis_INDTIMMutis4451
Rhantus_suturalis_AUSNSWDele2493
Rhantus_suturalis_AUSNSWDele2495
Rhantus_suturalis_AUSNSWCasino2353
Rhantus_suturalis_INDFLORhantus_anaka4452
Rhantus_suturalis_AUSNSW3592
Rhantus_suturalis_AUSSAAdelaide102
Rhantus_suturalis_AUSQLDNowra2386
Rhantus_suturalis_AUSNSWDele2491
Rhantus_bacchusi_PNGEHPGoroka1316
Rhantus_bacchusi_PNGEHPHogu3194
Rhantus_dani_INDPAPWamena4466
Rhantus_dani_INDPAPWamena4464
Rhantus_suturalis_PNGMADFinis1332
Rhantus_suturalis_JAP1392
Rhantus_sp_PNGCENMyola3394
Rhantus_ekari_INDPAP4239
Rhantus_suturalis_PNGCENMyola3397
Rhantus_supranubicus_INDPAPHabbema4470
Rhantus_suturalis_PNGWHPGiluwe1335
Rhantus_suturalis_PNGSHPAmbua3061
Rhantus_dani_INDPAPWamena4469
Rhantus_suturalis_NEWCAL006
Rhantus_suturalis_INDFLO4455
Rhantus_suturalis_AUSNSWDele2492
Rhantus_bacchusi_PNGEHPHogu3193
Rhantus_suturalis_INDFLORhantus_anaka4453
Rhantus_suturalis_PNGEHPAiyura3186
Rhantus_suturalis_AUSTAS3599
Rhantus_suturalis_INDTIMMutis4447
Rhantus_supranubicus_INDPAPHabbema4475
Rhantus_suturalis_AUSWAYanma2786
Rhantus_riedeli_INDPAPAnggi1284
Rhantus_suturalis_AUSNSWKocs1928
Rhantus_supranubicus_INDPAPHabbema4474
Rhantus_suturalis_AUSNSWBell2511
Rhantus_suturalis_AUSSA3591
Rhantus_suturalis_PNGEHPAiyura3187
Rhantus_suturalis_INDSUMDanau3300
Rhantus_suturalis_PNGWHPKumul1387
Rhantus_suturalis_AUSVICKyne1938
Rhantus_suturalis_AUSQLDAgne2448
Rhantus_sp_PNGCENMyola3396
Rhantus_suturalis_AUSNSWDele2490
Rhantus_suturalis_SULAWESIMalino428
Rhantus_suturalis_INDFLORhantus_anaka4454
Rhantus_suturalis_AUSWAPilba1505
Rhantus_riedeli_INDPAPAnggi1347
Rhantus_suturalis_AUSSAPenola2742
Rhantus_suturalis_PNGSANMianmin4391
Rhantus_suturalis_AUSWACata1422
Rhantus_suturalis_AUSNSWGrafton2349
Rhantus_suturalis_AUSNSWBell2510
Rhantus_suturalis_AUSVICKyne1937
Rhantus_suturalis_AUSTAS3600
Rhantus_suturalis_PNGSHPAmbua3062
Rhantus_suturalis_AUSSAPenola2740
Rhantus_suturalis_PNGSANTelefo655
Rhantus_suturalis_PNGCENMyola3395
Rhantus_suturalis_AUSNSWBraidwood2456
Rhantus_suturalis_BEL174
Rhantus_suturalis_AUSSA3602
Rhantus_suturalis_PNGEHPAiyura3188
Rhantus_elisabethae_PNGSHPTari1308
Rhantus_suturalis_AUSNSWBell2512
Rhantus_suturalis_AUSQLDGladstone2541
Rhantus_suturalis_NEWCAL3032
Rhantus_bacchusi_PNGEHPAiyura387
Rhantus_dani_INDPAPWamena4465
Rhantus_suturalis_NEWZEA3608
Rhantus_suturalis_AUSQLDGlad2539
Rhantus_suturalis_AUSSAGamb2595
Rhantus_sp_PNGMORhantus_Huon1317
Rhantus_suturalis_NEWZEA155
Rhantus_suturalis_INDLOM4459
Rhantus_suturalis_PNGWHPHagen1388
Rhantus_suturalis_AUSNSW3593
Rhantus_suturalis_PNGSANMianmin4392
Rhantus_elisabethae_PNG3040
Rhantus_suturalis_AUSNSWDelegate2488
Rhantus_suturalis_INDJAVADieng4674
Rhantus_suturalis_INDTIMMutis4450
Rhantus_suturalis_PNGWHPKumul1386
Rhantus_suturalis_SULAWESIMalino430
Rhantus_supranubicus_INDPAPHabbema4473
Rhantus_suturalis_AUSSAPenola1452
Rhantus_suturalis_INDLOM4458
Rhantus_suturalis_AUSWANorth2787
Rhantus_supranubicus_INDPAPHabbema4472
Rhantus_supranubicus_INDPAPHabbema4471
Rhantus_suturalis_AUSNSWBraidwood2455
Rhantus_elisabethae_PNGSHPSopulkul1336
Rhantus_dani_INDPAPWamena4468
Rhantus_suturalis_AUSTAS3604
Rhantus_elisabethae_PNG3038
Rhantus_suturalis_SULAWESIMalino429
Rhantus_suturalis_AUSNSWDelegate2489
Rhantus_suturalis_AUSSAGamb2593
Rhantus_sp_PNGCENMyola3398
Rhantus_suturalis_PNGSANMianmin4394
41,24
36,24
10,17
48,29
97,61
87,8
99,56
19,38
2,25
68,97
100
100
56,48
79,58
64,76
38,01
57,41
56,86
8,32
66,49
97,64
74,32
45,14
28,7
24,66
70,38
4,29
17,32
66,35
44,34
44,46
62,87
99,72
100
80,48
89,27
88,28
35,69
65,27
100
10,72
88,08
19,22
40,08
65,23
99,99
48,32
99,01
93,77
96,26
1,06
41,42
88,55
51,97
18,7
99,99
13,33
61,8
4,32
37,48
70,28
4,23
13,07
32,75
73,02
74,83
61,61
99,23
70,15
39,46
41,22
39,64
86,16
47,92
98,5
37,94
48
88,74
84,47
97,59
97,94
98,5
4,13
16,24
46,2
100
59,45
95,5
8,35
29,58
87,18
67,83
24,88
1,67
75,1
61,96
62,28
64,84
98,95
70,24
27,25
28,27
100
76,85
89,67
71,42
58,72
99,15
100
64,47
24,76
14,51
86,39
77,18
30,73
98,16
51,23
100
92,5
74,17
99,81
91,2
75,86
66,38
34,95
98,83
55,74
52,55
67,75
3,22
97,35
53,68
62,15
4,51
8,58
2,31
48,7
58,08
66,52
80,23
20,43
21,48
42,13
26,12
8,87
88,41
99,9
