# Supplementary material for: Australasian sky islands act as a diversity pump facilitating peripheral speciation and complex reversal from narrow endemic to widespread ecological supertramp
Source: Ecol Evol. 2013 Mar 7;3(4):1031–49. doi: 10.1002/ece3.517 (PMC3631412; doi:10.1002/ece3.517)
Supplement: Supplementary file 5 [file ece30003-1031-SD5.txt]

3.0
Rel
i3
0
3
8
Rsu
t2
53
9
Rsut
2
7
8
9
Rsu
t
3
5
8
9
Rsu
t2
4
9
5
Rsut
3
0
6
1
Rsu
t
1
3
8
7
Rsut3609
Rsu
t
2
7
8
7
Rsut3599
Rsut
2
4
8
8
Rsut1937
Rsu
t
1
3
9
2
Rsup
4
4
7
5
Rsut1938
Rdan4469
Rsut1929
Re
li
1
3
8
5
Rsut4675
Rsu
t
3
5
8
8
Rsut4674
Rsut
3
3
0
0
Rsut
2
3
3
8
Re
li
1
3
0
8
Rsut4459
Rsut
1
7
4
Rsu
t
3
0
6
2
Re
li
3
0
3
9
Rsu
1
5
5
Rsut1334
Rsut
1
3
8
9
Rsut2386
R
su
t
1
4
2
2
Rsut
3
4
1
4
Rsut
3
5
9
3
Rsut
3
6
1
0
R
su
t
3
6
0
4
Rsu
t
3
5
9
2
Rsu
t1
38
8
Rrie
1
3
4
7
Rsut
2
5
9
5
Rsut4451
Rsu
t6
5
5
Re
ka
ri4
2
3
9
Rsut1332
Rsu
t
3
5
9
4
Rsut
1
3
0
9
Rsu
t
4
3
9
4
Rsut4455
Rsut
2
5
1
1
Rsu
t3
6
0
3
Reli13
3
6
Rsut
3
5
9
8
Rsp3
3
9
8
Rsut
3
0
3
2
Rsu
t
d
2
4
5
6
Rsut4463
Rsu
t
1
3
3
5
Rsut
4
3
9
2
Rsut427
Rsu
t
2
4
9
0
Rsut4456
Rsut4458
Rsut
2
7
4
0
Rsu
p
4
4
7
0
R
su
t
2
7
8
6
Rsut
1
4
5
2
Rd
a
n
4
4
6
6
Rsu
t
3
0
3
3
Rsut
2
5
4
1
Rsut
1
4
8
Rsu
t
4
4
4
9
Rsut
2
4
8
9
Rsp
3
3
9
6
Rsut2493
Re
li
3
0
4
0
Rsut428
Rsu
t
3
1
8
6
Rsut4461
Rsu
t2
5
1
0
Rsu
p
4
4
7
1
Rsut429
Rsu
t
2
5
9
4
Rsut
4
3
9
1
Rsut
2
3
4
9
Rsut3605
Rsut4447
Rda
n
4
4
6
4
Rsut2512
Rsu
t
3
6
0
0
Rsup
4
4
7
2
Rda
n
4
4
6
5
Rsu
t
2
4
9
2
Rsut
3
6
0
8
Rsut3397
Rsu
t3
60
2
Rsut4676
Rsut1333
Rsup
7
0
Rda
n
4
4
6
8
Rsut3395
Rsut
2
2
6
9
Rsup4473
Rsut4457
Rsu
t
1
3
9
0
Rsut4450
Rsu
t
1
9
2
8
Rsut
3
2
9
9
Rb
a
c1
3
1
6
R
su
t
1
3
8
6
R
su
t
2
4
9
1
Rsup71
Rsut
1
3
3
1
Rsut
3
0
5
9
Rsu
t
2
7
4
1
Rsut430
Rsp3
3
9
4
Rrie1284
Rsutd2455
Rdan4467
Rsut
2
3
5
3
Rsut2540
Rsu
t1
5
0
5
Rsu
t3
5
9
1 Rsut3415
Rbac3193
Rsup4474
Rsut
3
1
8
7
Rsu
t
4
4
4
6
Rsu
t
4
4
5
4
Rsu
t
1
0
2
Rsu
t
1
8
9
8
Rsut
2
5
9
3
Rsut
4
3
9
3
Rsut4673
Rsu
t
2
4
4
8
Rsut1451
Rb
a
c3
1
9
4
Rsut4452
Rsutd2454
Rsu
t
2
7
4
3
Rsut2494
Rsu
t
0
0
6
Rrie
3
1
5
6
Rsu
t
2
4
4
6
Rba
c3
8
7
Rsut4453
Rsp1
317
Rsu
t
2
7
4
2
Rsu
t
3
1
8
8
100 
31 
99 
26 
98 
33 
29 
100
77 
10 
39 
100 
100 
7 
100 69 
100 
100 
99 
100 
100 
78 99 98 
83 
100 
85 
99 
91 
80 
99 68 
70 
100 
93 
100 
100 
100 
100 
90 82 
88 
16 
98 
37 
63 
98 
100 
11 
92 
80 
84 
70 
98 
21 
93 
91 
73 
46 
95 
93 31 
100 
87 
91 
98 
22 
96 
47 
90 
83 
54 
59 
5 
32 
21 
90 86 
70 
88 
85 17 
3 
4 
9 
89 
99 
100 
89 
87 
28 
7 
29 
15 
81 
11 
36 
1 
4 
74 
82 
84 
98 
99 
62 
82 
1 
47 
100 
89 
29 
