# Supplementary material for: Australasian sky islands act as a diversity pump facilitating peripheral speciation and complex reversal from narrow endemic to widespread ecological supertramp
Source: Ecol Evol. 2013 Mar 7;3(4):1031–49. doi: 10.1002/ece3.517 (PMC3631412; doi:10.1002/ece3.517)
Supplement: Supplementary file 6 [file ece30003-1031-SD6.txt]

0.2
Rsut3598
Rsut4455
Rsut4452
Rsut4459
Rsut3610
Rsut2595
Rsut3299
Rsut429
Rsut4458
Rsut1929
Rsut2541
Rsut4392
Rsut2741
Rsut3589
Rsut1387
Rsut006
Rsut3300
Rsut2512
Rsut4391
Rsut3602
Rsut3608
Rsut3187
Rsut655
Rsut2349
Rsut1335
Rsut1422
Rsut1928
Rsut2386
Rsut1390
Rsut1451
Rsut148
Rsut1309
Rsp3394
Rsu155
Rsut4451
Rsut1392
Rsut3594
Rsutd2454
Rsut2742
Rsut1938
Rsut3032
Rsut102
Rsut2495
Rsut1505
Rsut2446
Rekari4239
Rdan4468
Rsup4474
Rsut3062
Rbac3193
Rrie1347
Rsut428
Rsp3396
Rsut3188
Rsut1452
Rsut2492
Rsut3588
Rsut1898
Rsut3395
Rsup4471
Rsut1332
Rdan4467
Reli3039
Rsut2448
Rsut1389
Rsut4454
Rsut3415
Rsut4673
Rsut3609
Rsut4457
Rsut430
Rrie3156
Rsut1937
Rsut3592
Rsut3061
Rsp3398
Rsut4675
Rsut3186
Rbac387
Rsut1333
Rdan4469
Rsut4449
Rsutd2456
Rsut174
Rsut1386
Rsut3591
Reli3038
Rsut2510
Rsut1334
Rsut4674
Rsut3599
Rsut4446
Rsut2490
Rsut4676
Rsut3033
Rsut2540
Rsut3600
Rsut3593
Rsut3397
Rsup4472
Rsup70
Rsut2493
Rsut4461
Rsut4393
Rdan4466
Rsup71
Rsut2539
Rsut2338
Rsut2787
Rsup4470
Rsut2593
Rsut2511
Rrie1284
Reli3040
Rsp1317
Rsut4453
Rsut2789
Rsut2786
Rsutd2455
Rbac1316
Rsut3414
Rsut2743
Rdan4464
Rsup4473
Rsut4456
Rsut3059
Rsut2740
Rsut2494
Reli1336
Rsut2491
Reli1308
Rsut3603
Rsut2594
Rsut3604
Rsut2488
Rsut4447
Rsut1388
Rsut2353
Rsup4475
Rsut4450
Rsut3605
Rdan4465
Rsut4463
Rbac3194
Rsut427
Rsut2489
Rsut1331
Reli1385
Rsut2269
Rsut4394
98
96
78
50
3
99
7
92
89
43
19
36
33
50
10
36
100
79
84
3
99
73
54
84
29
83
91
34
45
39
71
14
44
98
21
46
99
47
40
51
100
13
1
21
86
42
90
71
55
98
86
2
86
8
68
46
73
46
35
91
98
14
5
17
6
56
65
53
8
65
70
51
63
9
66
7
11
79
92
99
88
20
26
90
84
67
53
30
100
82
90
64
45
99
67
30
9
61
84
61
98
9
100
92
48
35
99
29
39
45
39
26
82
86
73
98
74
40
99
22
51
89
38
5
6
97
98
94
22
65
32
2
4
31
100
45
18
100
7
4
84
100
98
39
37
14
65
